# Supplementary material for: Hippocampal Transcriptome Profile of Persistent Memory Rescue in a Mouse Model of THRA1 Mutation-Mediated Resistance to Thyroid Hormone
Source: Sci Rep. 2016 Jan 8;6:18617. doi: 10.1038/srep18617 (PMC4705459; doi:10.1038/srep18617)
Supplement: Supplementary Dataset [file srep18617-s1.xls]

## Sheet: Memory
Gene list for Figure 5A
Thra1+/+ PTZ vs Thra1+/+ Ctr
Memory	Gene Name	p-value	q-value	Avg Ctr Thra1+/+	Avg PTZ Thra1+/+	fold change
Abl2	v-abl Abelson murine leukemia viral oncogene 2 (arg, Abelson-related gene)	4.59113e-05	0.000675584	7.12776	11.8947	1.66878
Adcy1	adenylate cyclase 1	6.7114e-06	0.000189946	19.3298	132.34	6.84642
Adcy8	adenylate cyclase 8	6.56582e-07	4.56025e-05	0.89943	4.31227	4.79444
Adora2a	adenosine A2a receptor	1.06066e-06	6.03884e-05	166.932	0.874677	0.00523972
Adra1d	adrenergic receptor, alpha 1d	2.74597e-10	1.41472e-06	0.43485	27.579	63.4219
Adra2c	adrenergic receptor, alpha 2c	8.37926e-06	0.000220503	20.5944	5.77907	0.280614
Atp1a3	ATPase, Na+/K+ transporting, alpha 3 polypeptide	6.18996e-05	0.000826958	379.472	637.813	1.68079
B3gat1	beta-1,3-glucuronyltransferase 1 (glucuronosyltransferase P)	2.18706e-06	8.96111e-05	26.0276	59.6927	2.29344
Bcl2	B cell leukemia/lymphoma 2	0.000246941	0.00223283	3.59308	1.8403	0.512179
Bdnf	brain derived neurotrophic factor	1.97511e-07	2.14864e-05	0.395028	8.27067	20.9369
Cadps2	Ca2+-dependent activator protein for secretion 2	1.09372e-06	6.12799e-05	1.82676	17.6143	9.64239
Camk2a	calcium/calmodulin-dependent protein kinase II alpha	6.81885e-07	4.59159e-05	321.432	965.787	3.00464
Camk4	calcium/calmodulin-dependent protein kinase IV	6.89572e-05	0.000890488	45.3956	14.0037	0.308481
Capns1	calpain, small subunit 1	0.000311328	0.00266565	70.8486	83.126	1.17329
Chat	choline acetyltransferase	1.40194e-06	7.07576e-05	9.40026	0.219106	0.0233085
Chrnb2	cholinergic receptor, nicotinic, beta polypeptide 2 (neuronal)	3.86861e-05	0.000604685	8.6148	11.6607	1.35356
Chst10	carbohydrate sulfotransferase 10	0.000137435	0.00145395	21.8992	17.347	0.792129
Comt	catechol-O-methyltransferase	0.00122441	0.00748344	38.933	23.8183	0.611777
Cyp46a1	cytochrome P450, family 46, subfamily a, polypeptide 1	1.67284e-05	0.000345455	94.864	43.1773	0.45515
Cyp7b1	cytochrome P450, family 7, subfamily b, polypeptide 1	7.95077e-06	0.000213846	5.87172	11.4103	1.94327
Dicer1	dicer 1, ribonuclease type III	0.000222254	0.00206365	3.72552	5.58863	1.50009
Drd1a	dopamine receptor D1	1.21966e-06	6.58605e-05	77.2214	1.35408	0.017535
Drd2	dopamine receptor D2	4.45711e-09	3.19443e-06	105.7	1.04574	0.00989344
Drd5	dopamine receptor D5	5.41827e-06	0.00016587	1.4976	5.78143	3.86047
Ep300	E1A binding protein p300	3.72147e-05	0.000591165	5.37008	8.21847	1.53042
Fyn	Fyn proto-oncogene	1.10811e-05	0.000266034	24.6164	34.8563	1.41598
Fzr1	fizzy/cell division cycle 20 related 1 (Drosophila)	0.000244759	0.0022227	18.368	25.3343	1.37926
Gabrb3	gamma-aminobutyric acid (GABA) A receptor, subunit beta 3	7.31372e-05	0.000927749	50.8542	74.4497	1.46398
Gabrd	gamma-aminobutyric acid (GABA) A receptor, subunit delta	1.17766e-06	6.4779e-05	68.4188	12.5383	0.183259
Galns	galactosamine (N-acetyl)-6-sulfate sulfatase	1.43153e-05	0.000313162	1.20026	3.70057	3.08314
Gja1	gap junction protein, alpha 1	0.0014652	0.00859303	63.834	82.964	1.29968
Gria1	glutamate receptor, ionotropic, AMPA1 (alpha 1)	1.01043e-08	4.73503e-06	72.7644	179.503	2.46691
Gria2	glutamate receptor, ionotropic, AMPA2 (alpha 2)	0.000574446	0.00421122	58.7712	94.9747	1.61601
Grin2a	glutamate receptor, ionotropic, NMDA2A (epsilon 1)	6.60121e-07	4.56025e-05	2.20364	21.3713	9.6982
Grp	gastrin releasing peptide	0.000217368	0.00202477	0.296787	11.371	38.3136
Hapln1	hyaluronan and proteoglycan link protein 1	0.00114723	0.00712427	4.27698	6.50637	1.52125
Hdac4	histone deacetylase 4	5.69438e-06	0.000171521	1.61954	5.3784	3.32094
Homer1	homer homolog 1 (Drosophila)	0.000218425	0.00203307	34.3338	17.1097	0.498333
Hrh3	histamine receptor H3	0.000113512	0.00127814	65.2832	14.6813	0.224887
Hsd11b1	hydroxysteroid 11-beta dehydrogenase 1	3.65641e-05	0.000583876	5.08528	22.719	4.4676
Hsd17b10	hydroxysteroid (17-beta) dehydrogenase 10	0.000964938	0.00624697	32.5902	21.3403	0.654808
Htr1a	5-hydroxytryptamine (serotonin) receptor 1A	4.0976e-06	0.000136969	0.624574	6.76813	10.8364
Htt	huntingtin	9.29275e-06	0.00023662	8.73262	15.184	1.73877
Inppl1	inositol polyphosphate phosphatase-like 1	0.00024089	0.0021944	6.04682	4.62497	0.764859
Itga5	integrin alpha 5 (fibronectin receptor alpha)	3.83729e-06	0.000131825	5.2053	0.405163	0.0778367
Kalrn	kalirin, RhoGEF kinase	6.25627e-09	3.57846e-06	12.9548	38.5583	2.97637
Kcnab1	potassium voltage-gated channel, shaker-related subfamily, beta member 1	1.2316e-05	0.000283799	157.818	45.8227	0.290351
Kcnh3	potassium voltage-gated channel, subfamily H (eag-related), member 3	0.000170216	0.00170693	42.3908	24.647	0.581423
Kif17	kinesin family member 17	0.000386502	0.00313108	10.8013	4.255	0.393934
Klk8	kallikrein related-peptidase 8	3.52281e-08	8.25422e-06	1.41044	9.7239	6.89423
Lrrtm1	leucine rich repeat transmembrane neuronal 1	2.96118e-05	0.000502843	22.4632	35.94	1.59995
Mapt	microtubule-associated protein tau	0.000726151	0.00503266	55.1932	76.776	1.39104
Mecp2	methyl CpG binding protein 2	9.0529e-06	0.000233687	12.8406	17.594	1.37019
Mtor	mechanistic target of rapamycin (serine/threonine kinase)	0.001126	0.00702647	10.3397	14.818	1.43312
Npas1	neuronal PAS domain protein 1	4.52561e-06	0.000144915	1.08561	5.29293	4.87555
Npas2	neuronal PAS domain protein 2	0.000707313	0.0049217	13.9568	4.48363	0.321251
Npy	neuropeptide Y	1.11261e-05	0.000266851	104.361	48.5623	0.465331
Nr3c2	nuclear receptor subfamily 3, group C, member 2	2.69663e-08	7.43874e-06	6.52564	38.0987	5.8383
Nt5e	5' nucleotidase, ecto	0.00166134	0.00947649	6.63546	1.06272	0.160158
Ntan1	N-terminal Asn amidase	1.87798e-05	0.000371751	37.6264	26.3927	0.70144
Ntf3	neurotrophin 3	0.000221769	0.00206061	0.144725	4.23903	29.2902
Ntrk1	neurotrophic tyrosine kinase, receptor, type 1	4.09574e-05	0.000626522	5.39158	0.026865	0.00498277
Ntrk2	neurotrophic tyrosine kinase, receptor, type 2	0.00139246	0.00825782	44.1382	56.659	1.28367
Ntrk3	neurotrophic tyrosine kinase, receptor, type 3	0.000417751	0.00331804	10.552	15.0367	1.42501
Pak3	p21 protein (Cdc42/Rac)-activated kinase 3	8.98923e-05	0.00108066	9.7811	16.608	1.69797
Prkar1a	protein kinase, cAMP dependent regulatory, type I, alpha	0.000841831	0.00564029	176.4	214.817	1.21778
Prkcz	protein kinase C, zeta	4.4881e-07	3.64807e-05	58.4396	36.0363	0.616642
Psen2	presenilin 2	0.000704874	0.00491034	4.48612	5.8027	1.29348
Ptgs2	prostaglandin-endoperoxide synthase 2	5.88505e-08	1.05349e-05	0.51589	8.89513	17.2423
Ptpra	protein tyrosine phosphatase, receptor type, A	2.79353e-05	0.000485886	38.9576	57.805	1.48379
Pvrl1	poliovirus receptor-related 1	1.22432e-06	6.58605e-05	2.28936	7.61613	3.32675
Rasgrf1	RAS protein-specific guanine nucleotide-releasing factor 1	1.44138e-06	7.13892e-05	34.8846	108.863	3.12067
Rcan1	regulator of calcineurin 1	0.000516511	0.00388056	22.7478	17.958	0.789439
Scn1a	sodium channel, voltage-gated, type I, alpha	0.000999221	0.00640426	7.52092	14.037	1.86639
Shank1	SH3/ankyrin domain gene 1	3.22652e-07	3.0124e-05	5.99178	41.653	6.95169
Slc17a7	solute carrier family 17 (sodium-dependent inorganic phosphate cotransporter), member 7	3.42586e-09	2.96014e-06	25.6772	536.677	20.9009
Slc24a2	solute carrier family 24 (sodium/potassium/calcium exchanger), member 2	4.69069e-05	0.000684857	39.0618	78.87	2.01911
Slc30a3	solute carrier family 30 (zinc transporter), member 3	2.46345e-07	2.51731e-05	1.64469	34.72	21.1104
Snap25	synaptosomal-associated protein 25	3.56946e-05	0.000576412	619.574	1006.57	1.62461
Snca	synuclein, alpha	0.000425387	0.0033579	145.434	223.65	1.53781
Srgap3	SLIT-ROBO Rho GTPase activating protein 3	4.08417e-08	8.96604e-06	18.2854	53.3843	2.91951
Tac1	tachykinin 1	2.83964e-07	2.76785e-05	248.35	6.3845	0.0257077
Tacr1	tachykinin receptor 1	1.61861e-06	7.556e-05	8.26736	0.45536	0.0550793
Thra	thyroid hormone receptor alpha	1.39075e-06	7.05169e-05	182.888	303.993	1.66218
Trpm7	transient receptor potential cation channel, subfamily M, member 7	0.00084535	0.00565609	3.90996	5.42597	1.38773
Vps26a	vacuolar protein sorting 26 homolog A (yeast)	0.000200429	0.00191955	11.1104	16.1683	1.45524
Wasf1	WAS protein family, member 1	7.76479e-06	0.00021047	80.4664	168.233	2.09073
Column1	Column2	Column3	Column4	Column5	Column6	Column7
Thra1+/m PTZ vs Thra1+/m Ctr
Memory	Gene Name	p-value	q-value	Avg ctrl Thra1+/m	Avg PTZ Thra1+/m	fold change
Abl2	v-abl Abelson murine leukemia viral oncogene 2 (arg, Abelson-related gene)	9.11523e-06	0.000258279	7.59124	11.6473	1.53431
Adcy1	adenylate cyclase 1	1.90298e-05	0.000413295	17.7836	98.6127	5.54515
Adcy8	adenylate cyclase 8	2.5569e-05	0.000502067	0.930866	3.75283	4.03155
Adora2a	adenosine A2a receptor	4.44866e-07	4.46094e-05	161.466	1.00767	0.00624076
Adra1d	adrenergic receptor, alpha 1d	2.35073e-06	0.000109367	0.512856	26.6933	52.0484
Adra2c	adrenergic receptor, alpha 2c	5.26457e-05	0.000812457	21.3042	5.91527	0.277657
B3gat1	beta-1,3-glucuronyltransferase 1 (glucuronosyltransferase P)	3.04405e-05	0.00056195	28.3426	57.758	2.03785
Bace1	beta-site APP cleaving enzyme 1	1.97736e-05	0.00042304	19.5188	26.2397	1.34433
Bdnf	brain derived neurotrophic factor	9.10026e-08	2.13226e-05	0.287768	7.56453	26.2869
Cacnb3	calcium channel, voltage-dependent, beta 3 subunit	0.00154583	0.00973102	44.7966	67.5977	1.50899
Camk2a	calcium/calmodulin-dependent protein kinase II alpha	2.49817e-05	0.000493875	314.864	875.687	2.78116
Camk4	calcium/calmodulin-dependent protein kinase IV	1.63059e-07	2.73028e-05	45.9536	12.7797	0.278099
Chat	choline acetyltransferase	7.78002e-06	0.000230637	7.19472	0.04511	0.00626988
Chrnb2	cholinergic receptor, nicotinic, beta polypeptide 2 (neuronal)	0.000369061	0.00333208	8.52134	12.5907	1.47755
Comt	catechol-O-methyltransferase	2.56937e-05	0.000503704	39.7462	23.016	0.579074
Crebbp	CREB binding protein	0.000452379	0.00385574	3.94274	5.39607	1.36861
Cyp46a1	cytochrome P450, family 46, subfamily a, polypeptide 1	0.00135532	0.00880001	79.6906	47.479	0.595792
Cyp7b1	cytochrome P450, family 7, subfamily b, polypeptide 1	5.6183e-05	0.000851939	6.4052	11.621	1.81431
Ddo	D-aspartate oxidase	0.000772947	0.00572489	2.0401	3.3895	1.66144
Dicer1	dicer 1, ribonuclease type III	0.000833767	0.00608665	4.11414	5.68897	1.38278
Drd1a	dopamine receptor D1	2.16622e-07	3.10663e-05	77.7526	1.5018	0.0193151
Drd2	dopamine receptor D2	5.28599e-06	0.000179901	97.0052	0.711653	0.00733624
Drd5	dopamine receptor D5	2.9749e-06	0.00012899	1.58978	6.4106	4.03238
Dtnbp1	dystrobrevin binding protein 1	0.000352283	0.00321274	38.2698	29.83	0.779466
Egr1	early growth response 1	0.00128539	0.00844519	66.9834	25.9887	0.387987
Eif2ak4	eukaryotic translation initiation factor 2 alpha kinase 4	0.000421754	0.00366462	2.05238	3.65393	1.78034
Ep300	E1A binding protein p300	0.000447467	0.00382935	6.29644	8.61197	1.36775
Fyn	Fyn proto-oncogene	5.06399e-06	0.000175401	25.9032	36.226	1.39851
Gabrb3	gamma-aminobutyric acid (GABA) A receptor, subunit beta 3	0.000540023	0.00438059	53.0824	68.5967	1.29227
Gabrd	gamma-aminobutyric acid (GABA) A receptor, subunit delta	1.3808e-07	2.52988e-05	67.7592	9.01767	0.133084
Galns	galactosamine (N-acetyl)-6-sulfate sulfatase	1.93435e-05	0.000417135	1.48558	3.5682	2.40189
Gja1	gap junction protein, alpha 1	0.00111121	0.00758489	78.2156	95.7923	1.22472
Gria1	glutamate receptor, ionotropic, AMPA1 (alpha 1)	9.21659e-06	0.000260014	72.896	165.973	2.27685
Grp	gastrin releasing peptide	1.94253e-05	0.00041779	0.312589	13.484	43.1365
Homer1	homer homolog 1 (Drosophila)	0.00117813	0.00791743	32.2508	16.0283	0.49699
Hrh3	histamine receptor H3	0.000280512	0.00272114	61.984	18.3117	0.295426
Hsd11b1	hydroxysteroid 11-beta dehydrogenase 1	1.69366e-06	9.26141e-05	4.36836	21.3087	4.87796
Hsd17b10	hydroxysteroid (17-beta) dehydrogenase 10	0.000220849	0.00227135	32.8866	24.0473	0.73122
Htr1a	5-hydroxytryptamine (serotonin) receptor 1A	1.42112e-07	2.58432e-05	0.548896	7.32723	13.349
Htr7	5-hydroxytryptamine (serotonin) receptor 7	1.74113e-05	0.000390681	0.831126	4.57567	5.50538
Htt	huntingtin	0.000259628	0.00256657	9.82502	15.5343	1.5811
Itga5	integrin alpha 5 (fibronectin receptor alpha)	5.88872e-07	5.21804e-05	5.08636	0.36126	0.0710253
Kalrn	kalirin, RhoGEF kinase	5.01191e-07	4.73373e-05	13.4492	34.337	2.55309
Kcnab1	potassium voltage-gated channel, shaker-related subfamily, beta member 1	1.989e-06	9.85533e-05	127.228	39.6117	0.311344
Kcnh3	potassium voltage-gated channel, subfamily H (eag-related), member 3	0.000736996	0.00553611	43.8658	25.0553	0.571181
Kif17	kinesin family member 17	1.47747e-05	0.000350225	11.2914	4.35873	0.386022
Klk8	kallikrein related-peptidase 8	3.02729e-06	0.000129652	1.34072	5.4447	4.06103
Ksr1	kinase suppressor of ras 1	1.67559e-07	2.75883e-05	3.92036	23.367	5.96042
Mecp2	methyl CpG binding protein 2	0.000434208	0.00374541	13.6578	18.3793	1.3457
Mtor	mechanistic target of rapamycin (serine/threonine kinase)	0.00107938	0.00740719	10.8818	14.7787	1.35811
Ncf1	neutrophil cytosolic factor 1	9.22599e-05	0.00120288	3.71674	2.41887	0.650803
Npas1	neuronal PAS domain protein 1	7.45816e-05	0.00103792	0.819822	5.15617	6.28937
Npas2	neuronal PAS domain protein 2	1.50867e-06	8.69105e-05	15.1264	4.83083	0.319364
Npy	neuropeptide Y	0.00131739	0.00860189	92.32	52.6167	0.569938
Nr3c2	nuclear receptor subfamily 3, group C, member 2	8.42808e-07	6.33875e-05	7.39314	36.4897	4.93561
Nt5e	5' nucleotidase, ecto	8.41006e-06	0.000242807	5.19762	0.681947	0.131204
Ntan1	N-terminal Asn amidase	5.85594e-05	0.000876778	36.2986	27.4243	0.75552
Ntf3	neurotrophin 3	3.57405e-06	0.000142239	0.120417	3.6791	30.5529
Pak3	p21 protein (Cdc42/Rac)-activated kinase 3	1.7887e-05	0.000397953	10.1089	18.4233	1.82248
Plcb1	phospholipase C, beta 1	0.00135618	0.0088009	42.1756	34.637	0.821257
Prkcz	protein kinase C, zeta	4.31526e-05	0.000705261	56.4246	34.184	0.605835
Psen2	presenilin 2	0.000608435	0.00479507	4.50526	6.89593	1.53064
Ptgs2	prostaglandin-endoperoxide synthase 2	6.38315e-06	0.000202532	0.604072	8.4038	13.9119
Ptpra	protein tyrosine phosphatase, receptor type, A	6.39323e-07	5.5282e-05	43.0578	66.922	1.55424
Pvrl1	poliovirus receptor-related 1	4.53502e-07	4.46094e-05	2.02978	8.72573	4.29886
Rasgrf1	RAS protein-specific guanine nucleotide-releasing factor 1	4.07393e-06	0.000153437	39.1722	106.636	2.72224
Scn1a	sodium channel, voltage-gated, type I, alpha	2.39755e-05	0.00047888	6.4739	13.3907	2.06841
Shank1	SH3/ankyrin domain gene 1	1.71679e-06	9.29663e-05	7.75714	40.78	5.25709
Slc17a7	solute carrier family 17 (sodium-dependent inorganic phosphate cotransporter), member 7	6.14362e-06	0.000198695	20.6415	510.037	24.7093
Slc24a2	solute carrier family 24 (sodium/potassium/calcium exchanger), member 2	8.26125e-06	0.000239941	29.7022	75.7003	2.54864
Slc30a3	solute carrier family 30 (zinc transporter), member 3	8.31603e-09	6.56635e-06	1.47577	28.5177	19.324
Snap25	synaptosomal-associated protein 25	2.33258e-06	0.00010889	529.942	949.603	1.7919
Snca	synuclein, alpha	0.00119606	0.00801581	157.89	236.53	1.49807
Srgap3	SLIT-ROBO Rho GTPase activating protein 3	1.22863e-06	7.67658e-05	21.1402	57.5527	2.72243
Tac1	tachykinin 1	6.42849e-06	0.000203441	249.038	7.9372	0.0318714
Tacr1	tachykinin receptor 1	2.59321e-07	3.32585e-05	8.00578	0.568327	0.0709895
Thra	thyroid hormone receptor alpha	2.90604e-05	0.000544308	172.306	251.86	1.4617
Vps26a	vacuolar protein sorting 26 homolog A (yeast)	6.0982e-05	0.000903899	11.0514	15.3317	1.38731
Wasf1	WAS protein family, member 1	0.000761096	0.00566475	87.2428	153.62	1.76083

## Sheet: Long-term Potentiation-LTP
Gene list for Figure 5A
Column1	Column2	Column3	Column4	Column5	Column6	Column7
Thra1+/+ PTZ vs Thra1+/+ Ctr
Long-term Potentiation	Gene Name	p-value	q-value	Avg Ctr Thra1+/+	Avg PTZ Thra1+/+	fold change
Adcy1	adenylate cyclase 1	6.7114e-06	0.000189946	19.3298	132.34	6.84642
Adcy8	adenylate cyclase 8	6.56582e-07	4.56025e-05	0.89943	4.31227	4.79444
Adora2a	adenosine A2a receptor	1.06066e-06	6.03884e-05	166.932	0.874677	0.00523972
B3gat1	beta-1,3-glucuronyltransferase 1 (glucuronosyltransferase P)	2.18706e-06	8.96111e-05	26.0276	59.6927	2.29344
Bdnf	brain derived neurotrophic factor	1.97511e-07	2.14864e-05	0.395028	8.27067	20.9369
Camk2a	calcium/calmodulin-dependent protein kinase II alpha	6.81885e-07	4.59159e-05	321.432	965.787	3.00464
Camk4	calcium/calmodulin-dependent protein kinase IV	6.89572e-05	0.000890488	45.3956	14.0037	0.308481
Capns1	calpain, small subunit 1	0.000311328	0.00266565	70.8486	83.126	1.17329
Chrnb2	cholinergic receptor, nicotinic, beta polypeptide 2 (neuronal)	3.86861e-05	0.000604685	8.6148	11.6607	1.35356
Chst10	carbohydrate sulfotransferase 10	0.000137435	0.00145395	21.8992	17.347	0.792129
Cyp46a1	cytochrome P450, family 46, subfamily a, polypeptide 1	1.67284e-05	0.000345455	94.864	43.1773	0.45515
Drd1a	dopamine receptor D1	1.21966e-06	6.58605e-05	77.2214	1.35408	0.017535
Drd2	dopamine receptor D2	4.45711e-09	3.19443e-06	105.7	1.04574	0.00989344
Fyn	Fyn proto-oncogene	1.10811e-05	0.000266034	24.6164	34.8563	1.41598
Gria1	glutamate receptor, ionotropic, AMPA1 (alpha 1)	1.01043e-08	4.73503e-06	72.7644	179.503	2.46691
Gria2	glutamate receptor, ionotropic, AMPA2 (alpha 2)	0.000574446	0.00421122	58.7712	94.9747	1.61601
Grin2a	glutamate receptor, ionotropic, NMDA2A (epsilon 1)	6.60121e-07	4.56025e-05	2.20364	21.3713	9.6982
Grp	gastrin releasing peptide	0.000217368	0.00202477	0.296787	11.371	38.3136
Hsd17b10	hydroxysteroid (17-beta) dehydrogenase 10	0.000964938	0.00624697	32.5902	21.3403	0.654808
Htt	huntingtin	9.29275e-06	0.00023662	8.73262	15.184	1.73877
Itga5	integrin alpha 5 (fibronectin receptor alpha)	3.83729e-06	0.000131825	5.2053	0.405163	0.0778367
Kalrn	kalirin, RhoGEF kinase	6.25627e-09	3.57846e-06	12.9548	38.5583	2.97637
Kcnab1	potassium voltage-gated channel, shaker-related subfamily, beta member 1	1.2316e-05	0.000283799	157.818	45.8227	0.290351
Kcnh3	potassium voltage-gated channel, subfamily H (eag-related), member 3	0.000170216	0.00170693	42.3908	24.647	0.581423
Kif17	kinesin family member 17	0.000386502	0.00313108	10.8013	4.255	0.393934
Mapt	microtubule-associated protein tau	0.000726151	0.00503266	55.1932	76.776	1.39104
Npy	neuropeptide Y	1.11261e-05	0.000266851	104.361	48.5623	0.465331
Ntrk2	neurotrophic tyrosine kinase, receptor, type 2	0.00139246	0.00825782	44.1382	56.659	1.28367
Ntrk3	neurotrophic tyrosine kinase, receptor, type 3	0.000417751	0.00331804	10.552	15.0367	1.42501
Pak3	p21 protein (Cdc42/Rac)-activated kinase 3	8.98923e-05	0.00108066	9.7811	16.608	1.69797
Prkar1a	protein kinase, cAMP dependent regulatory, type I, alpha	0.000841831	0.00564029	176.4	214.817	1.21778
Ptpra	protein tyrosine phosphatase, receptor type, A	2.79353e-05	0.000485886	38.9576	57.805	1.48379
Rasgrf1	RAS protein-specific guanine nucleotide-releasing factor 1	1.44138e-06	7.13892e-05	34.8846	108.863	3.12067
Slc17a7	solute carrier family 17 (sodium-dependent inorganic phosphate cotransporter), member 7	3.42586e-09	2.96014e-06	25.6772	536.677	20.9009
Slc24a2	solute carrier family 24 (sodium/potassium/calcium exchanger), member 2	4.69069e-05	0.000684857	39.0618	78.87	2.01911
Snca	synuclein, alpha	0.000425387	0.0033579	145.434	223.65	1.53781
Vps26a	vacuolar protein sorting 26 homolog A (yeast)	0.000200429	0.00191955	11.1104	16.1683	1.45524
Wasf1	WAS protein family, member 1	7.76479e-06	0.00021047	80.4664	168.233	2.09073
Thra1+/m PTZ vs Thra1+/m Ctr
Long-term Potentiation	Gene Name	p-value	q-value	Avg ctrl Thra1+/m	Avg PTZ Thra1+/m	fold change
Adcy1	adenylate cyclase 1	1.90298e-05	0.000413295	17.7836	98.6127	5.54515
Bdnf	brain derived neurotrophic factor	9.10026e-08	2.13226e-05	0.287768	7.56453	26.2869
Camk2a	calcium/calmodulin-dependent protein kinase II alpha	2.49817e-05	0.000493875	314.864	875.687	2.78116
Camk4	calcium/calmodulin-dependent protein kinase IV	1.63059e-07	2.73028e-05	45.9536	12.7797	0.278099
Chrnb2	cholinergic receptor, nicotinic, beta polypeptide 2 (neuronal)	0.000369061	0.00333208	8.52134	12.5907	1.47755
Crebbp	CREB binding protein	0.000452379	0.00385574	3.94274	5.39607	1.36861
Cyp46a1	cytochrome P450, family 46, subfamily a, polypeptide 1	0.00135532	0.00880001	79.6906	47.479	0.595792
Egr1	early growth response 1	0.00128539	0.00844519	66.9834	25.9887	0.387987
Eif2ak4	eukaryotic translation initiation factor 2 alpha kinase 4	0.000421754	0.00366462	2.05238	3.65393	1.78034
Fyn	Fyn proto-oncogene	5.06399e-06	0.000175401	25.9032	36.226	1.39851
Gria1	glutamate receptor, ionotropic, AMPA1 (alpha 1)	9.21659e-06	0.000260014	72.896	165.973	2.27685
Hsd17b10	hydroxysteroid (17-beta) dehydrogenase 10	0.000220849	0.00227135	32.8866	24.0473	0.73122
Htt	huntingtin	0.000259628	0.00256657	9.82502	15.5343	1.5811
Ksr1	kinase suppressor of ras 1	1.67559e-07	2.75883e-05	3.92036	23.367	5.96042
Ncf1	neutrophil cytosolic factor 1	9.22599e-05	0.00120288	3.71674	2.41887	0.650803
Ptpra	protein tyrosine phosphatase, receptor type, A	6.39323e-07	5.5282e-05	43.0578	66.922	1.55424
Rasgrf1	RAS protein-specific guanine nucleotide-releasing factor 1	4.07393e-06	0.000153437	39.1722	106.636	2.72224
Snca	synuclein, alpha	0.00119606	0.00801581	157.89	236.53	1.49807
Vps26a	vacuolar protein sorting 26 homolog A (yeast)	6.0982e-05	0.000903899	11.0514	15.3317	1.38731

## Sheet: Density of Dendritic Spines-DDS
Gene list for Figure 5A
Column1	Column2	Column3	Column4	Column5	Column6	Column7
Thra1+/+ PTZ vs Thra1+/+ Ctr
Density of dendritic spines	Gene Name	p-value	q-value	Avg Ctr Thra1+/+	Avg PTZ Thra1+/+	fold change
Abl2	v-abl Abelson murine leukemia viral oncogene 2 (arg, Abelson-related gene)	4.59113e-05	0.000675584	7.12776	11.8947	1.66878
Bdnf	brain derived neurotrophic factor	1.97511e-07	2.14864e-05	0.395028	8.27067	20.9369
Capns1	calpain, small subunit 1	0.000311328	0.00266565	70.8486	83.126	1.17329
Chrnb2	cholinergic receptor, nicotinic, beta polypeptide 2 (neuronal)	3.86861e-05	0.000604685	8.6148	11.6607	1.35356
Drd1a	dopamine receptor D1	1.21966e-06	6.58605e-05	77.2214	1.35408	0.017535
Drd2	dopamine receptor D2	4.45711e-09	3.19443e-06	105.7	1.04574	0.00989344
Galns	galactosamine (N-acetyl)-6-sulfate sulfatase	1.43153e-05	0.000313162	1.20026	3.70057	3.08314
Htt	huntingtin	9.29275e-06	0.00023662	8.73262	15.184	1.73877
Kalrn	kalirin, RhoGEF kinase	6.25627e-09	3.57846e-06	12.9548	38.5583	2.97637
Mapt	microtubule-associated protein tau	0.000726151	0.00503266	55.1932	76.776	1.39104
Mecp2	methyl CpG binding protein 2	9.0529e-06	0.000233687	12.8406	17.594	1.37019
Thra1+/m PTZ vs Thra1+/m Ctr
Density of dendritic spines	Gene Name	p-value	q-value	Avg ctrl Thra1+/m	Avg PTZ Thra1+/m	fold change
Abl2	v-abl Abelson murine leukemia viral oncogene 2 (arg, Abelson-related gene)	9.11523e-06	0.000258279	7.59124	11.6473	1.53431
Bace1	beta-site APP cleaving enzyme 1	1.97736e-05	0.00042304	19.5188	26.2397	1.34433
Bdnf	brain derived neurotrophic factor	9.10026e-08	2.13226e-05	0.287768	7.56453	26.2869
Chrnb2	cholinergic receptor, nicotinic, beta polypeptide 2 (neuronal)	0.000369061	0.00333208	8.52134	12.5907	1.47755
Drd1a	dopamine receptor D1	2.16622e-07	3.10663e-05	77.7526	1.5018	0.0193151
Drd2	dopamine receptor D2	5.28599e-06	0.000179901	97.0052	0.711653	0.00733624
Galns	galactosamine (N-acetyl)-6-sulfate sulfatase	1.93435e-05	0.000417135	1.48558	3.5682	2.40189
Htt	huntingtin	0.000259628	0.00256657	9.82502	15.5343	1.5811
Kalrn	kalirin, RhoGEF kinase	5.01191e-07	4.73373e-05	13.4492	34.337	2.55309
Mecp2	methyl CpG binding protein 2	0.000434208	0.00374541	13.6578	18.3793	1.3457

## Sheet: Canonical pathways
Gene list for Figure 5D-E
Column1	Column2	Column3	Column4	Column5	Column6	Column7
Thra1+/+ PTZ vs Thra1+/+ Ctr
G-Protein Coupled Receptor Signaling	Name	p-value	q-value	Avg Ctr Thra1+/+	Avg PTZ Thra1+/+	fold change
ADCY1	adenylate cyclase 1	6.7114e-06	0.000189946	132.34	19.3298	6.84642
ADCY8	adenylate cyclase 8	6.56582e-07	4.56025e-05	4.31227	0.89943	4.79444
ADORA2A	adenosine A2a receptor	1.06066e-06	6.03884e-05	0.874677	166.932	0.00523972
ADRA1D	adrenergic receptor, alpha 1d	2.74597e-10	1.41472e-06	27.579	0.43485	63.4219
ADRA2C	adrenergic receptor, alpha 2c	8.37926e-06	0.000220503	5.77907	20.5944	0.280614
CAMK2A	calcium/calmodulin-dependent protein kinase II alpha	6.81885e-07	4.59159e-05	965.787	321.432	3.00464
CAMK4	calcium/calmodulin-dependent protein kinase IV	6.89572e-05	0.000890488	14.0037	45.3956	0.308481
DRD1	dopamine receptor D1	1.21966e-06	6.58605e-05	1.35408	77.2214	0.017535
DRD2	dopamine receptor D2	4.45711e-09	3.19443e-06	1.04574	105.7	0.00989344
DRD5	dopamine receptor D5	5.41827e-06	0.00016587	5.78143	1.4976	3.86047
EP300	E1A binding protein p300	3.72147e-05	0.000591165	8.21847	5.37008	1.53042
FYN	Fyn proto-oncogene	1.10811e-05	0.000266034	34.8563	24.6164	1.41598
HRH3	histamine receptor H3	0.000113512	0.00127814	14.6813	65.2832	0.224887
HTR1A	5-hydroxytryptamine (serotonin) receptor 1A	4.0976e-06	0.000136969	6.76813	0.624574	10.8364
PRKAR1A	protein kinase, cAMP dependent regulatory, type I, alpha	0.000841831	0.00564029	214.817	176.4	1.21778
Neuropathic Pain Signaling In Dorsal Horn Neurons	Name	p-value	q-value	Avg Ctr Thra1+/+	Avg PTZ Thra1+/+	fold change
BDNF	brain derived neurotrophic factor	1.97511e-07	2.14864e-05	8.27067	0.395028	20.9369
CAMK2A	calcium/calmodulin-dependent protein kinase II alpha	6.81885e-07	4.59159e-05	965.787	321.432	3.00464
CAMK4	calcium/calmodulin-dependent protein kinase IV	6.89572e-05	0.000890488	14.0037	45.3956	0.308481
GRIA1	glutamate receptor, ionotropic, AMPA1 (alpha 1)	1.01043e-08	4.73503e-06	179.503	72.7644	2.46691
GRIA2	glutamate receptor, ionotropic, AMPA2 (alpha 2)	0.000574446	0.00421122	94.9747	58.7712	1.61601
GRIN2A	glutamate receptor, ionotropic, NMDA2A (epsilon 1)	6.60121e-07	4.56025e-05	21.3713	2.20364	9.6982
NTRK2	neurotrophic tyrosine kinase, receptor, type 2	0.00139246	0.00825782	56.659	44.1382	1.28367
PRKAR1A	protein kinase, cAMP dependent regulatory, type I, alpha	0.000841831	0.00564029	214.817	176.4	1.21778
PRKCZ	protein kinase C, zeta	4.4881e-07	3.64807e-05	36.0363	58.4396	0.616642
TAC1	tachykinin 1	2.83964e-07	2.76785e-05	6.3845	248.35	0.0257077
TACR1	tachykinin receptor 1	1.61861e-06	7.556e-05	0.45536	8.26736	0.0550793
cAMP-mediated signaling	Name	p-value	q-value	Avg Ctr Thra1+/+	Avg PTZ Thra1+/+	fold change
ADCY1	adenylate cyclase 1	6.7114e-06	0.000189946	132.34	19.3298	6.84642
ADCY8	adenylate cyclase 8	6.56582e-07	4.56025e-05	4.31227	0.89943	4.79444
ADORA2A	adenosine A2a receptor	1.06066e-06	6.03884e-05	0.874677	166.932	0.00523972
ADRA2C	adrenergic receptor, alpha 2c	8.37926e-06	0.000220503	5.77907	20.5944	0.280614
CAMK2A	calcium/calmodulin-dependent protein kinase II alpha	6.81885e-07	4.59159e-05	965.787	321.432	3.00464
CAMK4	calcium/calmodulin-dependent protein kinase IV	6.89572e-05	0.000890488	14.0037	45.3956	0.308481
DRD1	dopamine receptor D1	1.21966e-06	6.58605e-05	1.35408	77.2214	0.017535
DRD2	dopamine receptor D2	4.45711e-09	3.19443e-06	1.04574	105.7	0.00989344
DRD5	dopamine receptor D5	5.41827e-06	0.00016587	5.78143	1.4976	3.86047
EP300	E1A binding protein p300	3.72147e-05	0.000591165	8.21847	5.37008	1.53042
HRH3	histamine receptor H3	0.000113512	0.00127814	14.6813	65.2832	0.224887
HTR1A	5-hydroxytryptamine (serotonin) receptor 1A	4.0976e-06	0.000136969	6.76813	0.624574	10.8364
PRKAR1A	protein kinase, cAMP dependent regulatory, type I, alpha	0.000841831	0.00564029	214.817	176.4	1.21778
Synaptic Long Term Potentiation	Name	p-value	q-value	Avg Ctr Thra1+/+	Avg PTZ Thra1+/+	fold change
ADCY1	adenylate cyclase 1	6.7114e-06	0.000189946	132.34	19.3298	6.84642
GRIN2A	glutamate receptor, ionotropic, NMDA2A (epsilon 1)	6.60121e-07	4.56025e-05	21.3713	2.20364	9.6982
GRIA1	glutamate receptor, ionotropic, AMPA1 (alpha 1)	1.01043e-08	4.73503e-06	179.503	72.7644	2.46691
GRIA2	glutamate receptor, ionotropic, AMPA2 (alpha 2)	0.000574446	0.00421122	94.9747	58.7712	1.61601
EP300	E1A binding protein p300	3.72147e-05	0.000591165	8.21847	5.37008	1.53042
CAMK4	calcium/calmodulin-dependent protein kinase IV	6.89572e-05	0.000890488	14.0037	45.3956	0.308481
PRKCZ	protein kinase C, zeta	4.4881e-07	3.64807e-05	36.0363	58.4396	0.616642
ADCY8	adenylate cyclase 8	6.56582e-07	4.56025e-05	4.31227	0.89943	4.79444
CAMK2A	calcium/calmodulin-dependent protein kinase II alpha	6.81885e-07	4.59159e-05	965.787	321.432	3.00464
PRKAR1A	protein kinase, cAMP dependent regulatory, type I, alpha	0.000841831	0.00564029	214.817	176.4	1.21778
Thra1+/m PTZ vs Thra1+/m Ctr
mut
G-Protein Coupled Receptor Signaling	Name	p-value	q-value	Avg ctrl Thra1+/m	Avg PTZ Thra1+/m	fold change
ADCY1	adenylate cyclase 1	1.90298e-05	0.000413295	17.7836	98.6127	5.54515
ADCY8	adenylate cyclase 8	2.5569e-05	0.000502067	0.930866	3.75283	4.03155
ADORA2A	adenosine A2a receptor	4.44866e-07	4.46094e-05	161.466	1.00767	0.00624076
ADRA1D	adrenergic receptor, alpha 1d	2.35073e-06	0.000109367	0.512856	26.6933	52.0484
ADRA2C	adrenergic receptor, alpha 2c	5.26457e-05	0.000812457	21.3042	5.91527	0.277657
CAMK2A	calcium/calmodulin-dependent protein kinase II alpha	2.49817e-05	0.000493875	314.864	875.687	2.78116
CAMK4	calcium/calmodulin-dependent protein kinase IV	1.63059e-07	2.73028e-05	45.9536	12.7797	0.278099
CREBBP	CREB binding protein	0.000452379	0.00385574	3.94274	5.39607	1.36861
DRD1	dopamine receptor D1	2.16622e-07	3.10663e-05	77.7526	1.5018	0.0193151
DRD2	dopamine receptor D2	5.28599e-06	0.000179901	97.0052	0.711653	0.00733624
DRD5	dopamine receptor D5	2.9749e-06	0.00012899	1.58978	6.4106	4.03238
EP300	E1A binding protein p300	0.000447467	0.00382935	6.29644	8.61197	1.36775
FYN	Fyn proto-oncogene	5.06399e-06	0.000175401	25.9032	36.226	1.39851
HRH3	histamine receptor H3	0.000280512	0.00272114	61.984	18.3117	0.295426
HTR1A	5-hydroxytryptamine (serotonin) receptor 1A	1.42112e-07	2.58432e-05	0.548896	7.32723	13.349
HTR7	5-hydroxytryptamine (serotonin) receptor 7	1.74113e-05	0.000390681	0.831126	4.57567	5.50538
PLCB1	phospholipase C, beta 1	0.00135618	0.0088009	42.1756	34.637	0.821257
cAMP-mediated signaling	Name	p-value	q-value	Avg ctrl Thra1+/m	Avg PTZ Thra1+/m	fold change
ADCY1	adenylate cyclase 1	1.90298e-05	0.000413295	17.7836	98.6127	5.54515
ADCY8	adenylate cyclase 8	2.5569e-05	0.000502067	0.930866	3.75283	4.03155
ADORA2A	adenosine A2a receptor	4.44866e-07	4.46094e-05	161.466	1.00767	0.00624076
ADRA2C	adrenergic receptor, alpha 2c	5.26457e-05	0.000812457	21.3042	5.91527	0.277657
CAMK2A	calcium/calmodulin-dependent protein kinase II alpha	2.49817e-05	0.000493875	314.864	875.687	2.78116
CAMK4	calcium/calmodulin-dependent protein kinase IV	1.63059e-07	2.73028e-05	45.9536	12.7797	0.278099
CREBBP	CREB binding protein	0.000452379	0.00385574	3.94274	5.39607	1.36861
DRD1	dopamine receptor D1	2.16622e-07	3.10663e-05	77.7526	1.5018	0.0193151
DRD2	dopamine receptor D2	5.28599e-06	0.000179901	97.0052	0.711653	0.00733624
DRD5	dopamine receptor D5	2.9749e-06	0.00012899	1.58978	6.4106	4.03238
EP300	E1A binding protein p300	0.000447467	0.00382935	6.29644	8.61197	1.36775
HRH3	histamine receptor H3	0.000280512	0.00272114	61.984	18.3117	0.295426
HTR1A	5-hydroxytryptamine (serotonin) receptor 1A	1.42112e-07	2.58432e-05	0.548896	7.32723	13.349
HTR7	5-hydroxytryptamine (serotonin) receptor 7	1.74113e-05	0.000390681	0.831126	4.57567	5.50538
Dopamine-DARPP32 Feedback in cAMP Signaling	Name	p-value	q-value	Avg ctrl Thra1+/m	Avg PTZ Thra1+/m	fold change
ADCY1	adenylate cyclase 1	1.90298e-05	0.000413295	17.7836	98.6127	5.54515
ADCY8	adenylate cyclase 8	2.5569e-05	0.000502067	0.930866	3.75283	4.03155
CAMK4	calcium/calmodulin-dependent protein kinase IV	1.63059e-07	2.73028e-05	45.9536	12.7797	0.278099
CREBBP	CREB binding protein	0.000452379	0.00385574	3.94274	5.39607	1.36861
DRD1	dopamine receptor D1	2.16622e-07	3.10663e-05	77.7526	1.5018	0.0193151
DRD2	dopamine receptor D2	5.28599e-06	0.000179901	97.0052	0.711653	0.00733624
DRD5	dopamine receptor D5	2.9749e-06	0.00012899	1.58978	6.4106	4.03238
EP300	E1A binding protein p300	0.000447467	0.00382935	6.29644	8.61197	1.36775
PLCB1	phospholipase C, beta 1	0.00135618	0.0088009	42.1756	34.637	0.821257
PRKCZ	protein kinase C, zeta	4.31526e-05	0.000705261	56.4246	34.184	0.605835
Synaptic Long Term Potentiation	Name	p-value	q-value	Avg ctrl Thra1+/m	Avg PTZ Thra1+/m	fold change
ADCY1	adenylate cyclase 1	1.90298e-05	0.000413295	17.7836	98.6127	5.54515
ADCY8	adenylate cyclase 8	2.5569e-05	0.000502067	0.930866	3.75283	4.03155
CAMK2A	calcium/calmodulin-dependent protein kinase II alpha	2.49817e-05	0.000493875	314.864	875.687	2.78116
CAMK4	calcium/calmodulin-dependent protein kinase IV	1.63059e-07	2.73028e-05	45.9536	12.7797	0.278099
CREBBP	CREB binding protein	0.000452379	0.00385574	3.94274	5.39607	1.36861
EP300	E1A binding protein p300	0.000447467	0.00382935	6.29644	8.61197	1.36775
GRIA1	glutamate receptor, ionotropic, AMPA1 (alpha 1)	9.21659e-06	0.000260014	72.896	165.973	2.27685
PLCB1	phospholipase C, beta 1	0.00135618	0.0088009	42.1756	34.637	0.821257
PRKCZ	protein kinase C, zeta	4.31526e-05	0.000705261	56.4246	34.184	0.605835
